# Supplementary material for: Enhanced Bioaccessibility and Antioxidant Activity of Curcumin from Transglutaminase Cross-Linked Mulberry Leaf Protein-Stabilized High-Internal-Phase Pickering Emulsion: In Vivo and In Vitro Studies
Source: Foods. 2024 Dec 6;13(23):3939. doi: 10.3390/foods13233939 (PMC11641251; doi:10.3390/foods13233939)
Supplement: Supplementary file 1 [file foods-13-03939-s001.zip]

Archive with 1 entries (1 files):
- foods-3313036-supplementary.pdf
